# Supplementary material for: Ablation of TrkB from Enkephalinergic Precursor-Derived Cerebellar Granule Cells Generates Ataxia
Source: Biology (Basel). 2024 Aug 20;13(8):637. doi: 10.3390/biology13080637 (PMC11351323; doi:10.3390/biology13080637)
Supplement: Supplementary file 1 [file biology-13-00637-s001.zip]

Archive with 5 entries (5 files):
- .DS_Store
- 3m control.mp4
- 3m mutant.mp4
- File S1 Uncropped blots.tif
- Supplementary materials.pdf
